# Supplementary material for: Molecular and in-silico analysis of single nucleotide polymorphism targeting human TP53 gene exon 5-8 in Sudanese esophageal cancer patients
Source: F1000Res. 2018 Nov 2;7:1741. [Version 1] doi: 10.12688/f1000research.15534.1 (PMC6611135; doi:10.12688/f1000research.15534.1)
Supplement: Patients information, clinical data, and histological findings of all patients were available in Excel format [file f1000research-7-16944-s0000.tgz]

Archive with 1 entries (1 files):
- 4413e67a-cf39-4836-8541-9ebe0cf3df17_patients_data_final.xlsx
