# Supplementary material for: Molecular and in-silico analysis of single nucleotide polymorphism targeting human TP53 gene exon 5-8 in Sudanese esophageal cancer patients
Source: F1000Res. 2018 Nov 2;7:1741. [Version 1] doi: 10.12688/f1000research.15534.1 (PMC6611135; doi:10.12688/f1000research.15534.1)
Supplement: Patients information, clinical data, and histological findings of all patients were available in Excel format [file f1000research-7-16944-s0000.tgz › 4413e67a-cf39-4836-8541-9ebe0cf3df17_patients_data_final.xlsx]

## Sheet: Sheet1
Patients No.	Sex	Age	Diagnosis	Mutational Status	Exons Affected
17	M	> 50	SQUAMOUS CELL CARCINOMA	Normal	None
80	F	> 50	SQUAMOUS CELL CARCINOMA	Normal	None
117	M	> 50	SQUAMOUS CELL CARCINOMA	Normal	None
103	F	> 50	ADENOCARCINOMA	Normal	None
54	F	< 50	SQUAMOUS CELL CARCINOMA	Normal	None
10	M	< 50	SQUAMOUS CELL CARCINOMA	Mutant	5
34	F	> 50	SQUAMOUS CELL CARCINOMA	Mutant	6
57	M	> 50	SQUAMOUS CELL CARCINOMA	Normal	None
58	F	> 50	SQUAMOUS CELL CARCINOMA	Normal	None
59	F	< 50	SQUAMOUS CELL CARCINOMA	Mutant	5
56	M	< 50	ADENOCARCINOMA	Normal	None
28	F	< 50	SQUAMOUS CELL CARCINOMA	Mutant	5
48	F	> 50	SQUAMOUS CELL CARCINOMA	Mutant	5
38	F	< 50	SQUAMOUS CELL CARCINOMA	Normal	None
120	F	> 50	SQUAMOUS CELL CARCINOMA	Mutant	5
16	M	< 50	SQUAMOUS CELL CARCINOMA	Mutant	5
19	F	> 50	ADENOCARCINOMA	Mutant	5
12	M	> 50	ADENOCARCINOMA	Mutant	5
6	M	> 50	ADENOCARCINOMA	Mutant	5
24	M	< 50	SQUAMOUS CELL CARCINOMA	Mutant	5
7	M	> 50	SQUAMOUS CELL CARCINOMA	Mutant	5
9	F	> 50	SQUAMOUS CELL CARCINOMA	Mutant	5,6
8	M	> 50	SQUAMOUS CELL CARCINOMA	Mutant	5
2	F	> 50	SQUAMOUS CELL CARCINOMA	Normal	None
67	F	> 50	SQUAMOUS CELL CARCINOMA	Normal	None
114	F	> 50	SQUAMOUS CELL CARCINOMA	Normal	None
98	F	> 50	SQUAMOUS CELL CARCINOMA	Normal	None
65	M	< 50	ADENOCARCINOMA	Normal	None
23	F	> 50	SQUAMOUS CELL CARCINOMA	Mutant	5
1	F	< 50	SQUAMOUS CELL CARCINOMA	Mutant	5
52	F	> 50	SQUAMOUS CELL CARCINOMA	Normal	None
82	F	> 50	SQUAMOUS CELL CARCINOMA	Normal	None
43	F	> 50	SQUAMOUS CELL CARCINOMA	Normal	None
29	F	> 50	SQUAMOUS CELL CARCINOMA	Normal	None
62	M	> 50	SQUAMOUS CELL CARCINOMA	Normal	None
50	M	> 50	ADENOCARCINOMA	Mutant	5
49	F	< 50	SQUAMOUS CELL CARCINOMA	Mutant	8
36	F	> 50	SQUAMOUS CELL CARCINOMA	Normal	None
112	F	< 50	SQUAMOUS CELL CARCINOMA	Normal	None
89	M	< 50	SQUAMOUS CELL CARCINOMA	Normal	None
74	F	< 50	SQUAMOUS CELL CARCINOMA	Normal	None
87	F	< 50	SQUAMOUS CELL CARCINOMA	Normal	None
88	F	> 50	SQUAMOUS CELL CARCINOMA	Normal	None
116	F	< 50	SQUAMOUS CELL CARCINOMA	Normal	None
115	F	< 50	SQUAMOUS CELL CARCINOMA	Mutant	5
110	M	> 50	SQUAMOUS CELL CARCINOMA	Normal	None
93	M	> 50	SQUAMOUS CELL CARCINOMA	Normal	None
119	M	> 50	SQUAMOUS CELL CARCINOMA	Normal	None
97	F	> 50	SQUAMOUS CELL CARCINOMA	Normal	None
26	F	> 50	SQUAMOUS CELL CARCINOMA	Mutant	5
